# Supplementary material for: Clinical and radiological effects of Corticosteroid injection combined with deep transverse friction massage and Mill’s manipulation in lateral epicondylalgia–A prospective, randomized, single-blinded, sham controlled trial
Source: PLoS One. 2023 Feb 13;18(2):e0281206. doi: 10.1371/journal.pone.0281206 (PMC9925075; doi:10.1371/journal.pone.0281206)
Supplement: S1 Data — (XLSX) [file pone.0281206.s002.xlsx]

## Sheet: Active MM 
Sr. Nu	Pain intensity				MRI T2 axial section				MRI T2 coronal section				Ultrasound Image				Functional disability				Handgrip strength				Patient perception				Kinesiophobia				Depression				Quality of life
Duration	Baseline	4 weeks	8 weeks	6 months	Baseline	4 weeks	8 weeks	6 months	Baseline	4 weeks	8 weeks	6 months	Baseline	4 weeks	8 weeks	6 months	Baseline	4 weeks	8 weeks	6 months	Baseline	4 weeks	8 weeks	6 months	Baseline	4 weeks	8 weeks	6 months	Baseline	4 weeks	8 weeks	6 months	Baseline	4 weeks	8 weeks	6 months	Baseline	4 weeks	8 weeks	6 months
1	6.8	3.8	1.8	0.8	57.5	25.2	12.5	3.7	62	30	18.3	4.9	60.4	29.4	14.3	4.1	71.7	45.3	26.9	9.5	29.1	29.8	34.5	37.2	1.1	3.3	4.4	6.6	45.6	27.6	18.6	5.8	14.9	9.7	6.8	2.7	1.9	1.9	1.5	1.1
2	7.1	3.6	1.7	0.8	58.1	25.6	11.9	4.2	61.1	29.8	18.9	5	61.3	30.8	15.3	3.9	76.8	47.1	25.7	10.2	30.4	30.1	33.8	37.4	1.4	3.7	5.6	6.7	46.6	27.5	22.2	7.2	15.8	10.8	7.7	3.6	2.8	2.3	1.6	1.2
3	6.6	4.1	2.1	0.9	58.1	24.8	12.1	4.1	61.8	32.8	19.1	5.4	59.8	32.3	14.9	4.2	75.3	43.8	27.1	10.4	28.5	32.8	32.9	38.3	1.3	3.4	4.8	6.5	46.7	28.6	18.9	6.7	15.8	11.2	6.7	3.5	3.1	2.4	1.7	1.1
4	7.1	4.3	1.3	1	57.8	25.7	12.5	3.8	61.3	33.1	18	5.2	62.3	31.9	15.3	4.1	74.9	42.7	26.6	9.4	29.4	33.4	31.2	36.9	1.1	3.6	4.4	6.8	48.8	29.3	21.2	6.8	14.9	10.8	7.8	3.4	2.6	2.5	1.6	1
5	8	2.9	0.9	0.9	58.3	24.9	11.9	4.4	61.9	31.8	18.9	4.8	60.3	29.7	15.1	4.4	71.2	45.1	25.6	9.5	29.6	32.3	33.5	38.1	1.2	3.6	4.7	7.1	47.9	28.5	22.1	6.5	14.9	11.2	7.7	2.7	2.8	2.4	1.5	1.2
6	8.2	3.8	1	0.8	58.4	25.1	12.6	3.9	61.6	30.5	18.4	5	61.2	28.5	14.9	3.8	73.4	43.7	27.4	10.8	28.1	31.8	34.7	37.9	1.3	3.5	4.6	5.9	46.8	26.7	22.2	7.2	15.8	10.8	6.8	2.9	2.9	2.3	1.7	1.1
7	7.8	4.1	1.6	1	57.9	25.3	11.8	4.1	61.1	33.4	19	5.3	60.7	31.5	15.9	3.9	72.8	41.4	26.3	9.8	28.9	29.6	35.1	36.8	1.3	3.4	5.1	6.4	48.6	27.9	19.9	5.8	15.7	11.1	6.9	3.4	3.1	1.7	1.5	1.1
8	7.7	3.8	2.1	0.9	58.5	25.2	12.1	4	61.5	32.6	17.9	5.1	61.2	30.4	15.7	4.2	75.2	45.9	26.9	10.1	30.4	30.4	32.1	37.2	1.4	3.7	4.8	6.5	49.1	26.8	22.3	6.8	16.6	10.9	7.8	3.3	1.9	2.3	1.4	1.2
9	6.9	3.7	2.1	0.8	58.2	24.8	11.9	3.9	62.1	32.4	18.5	5.2	62.3	31.7	15	4.3	73.9	47.6	26.1	9.2	29.2	32.6	34.6	37.4	1.5	3.6	4.6	5.9	48.5	29.2	19.9	6.5	15.5	11.1	6.9	2.7	2.5	1.9	1.1	1.1
10	7.5	4.3	1.9	0.9	58.3	24.7	12	3.7	61.3	31.8	18.8	4.9	63.1	29.6	14.9	4.4	71.9	43.3	25.3	9.4	28.6	31.7	31.2	37.5	1.4	3.9	4.8	5.9	47.7	26.8	21.9	5.9	14.9	9.8	7.8	3.3	3.1	1.7	1.4	1

## Sheet: Sham MM
Sr. Nu	Pain intensity				MRI T2 axial section				MRI T2 coronal section				Ultrasound Image				Functional disability				Handgrip strength				Patient perception				Kinesiophobia				Depression				Quality of life
Duration	Baseline	4 weeks	8 weeks	6 months	Baseline	4 weeks	8 weeks	6 months	Baseline	4 weeks	8 weeks	6 months	Baseline	4 weeks	8 weeks	6 months	Baseline	4 weeks	8 weeks	6 months	Baseline	4 weeks	8 weeks	6 months	Baseline	4 weeks	8 weeks	6 months	Baseline	4 weeks	8 weeks	6 months	Baseline	4 weeks	8 weeks	6 months	Baseline	4 weeks	8 weeks	6 months
1	7.1	5.8	3.8	3.1	58.5	42.9	30.8	20.8	61.7	43.1	32.4	20	62.3	40.9	28.7	18.4	75.9	57.2	45.5	27.3	29.3	29.3	29.3	31.8	1.2	2.1	1.9	3.5	46.4	35.5	25.6	14.3	14.8	13.8	9.8	8.5	1.8	1.9	2.6	2.3
2	8	5.9	4.1	3.4	58.2	43.5	31.2	21.1	61.5	44.7	33.7	20.4	59.6	41.8	29.5	19.9	74.2	60.2	48.1	26.9	30.1	29.1	28.4	33.5	1.3	2	2.5	3	47.5	37.8	26.4	15.3	15.8	14.5	10.3	9.5	2.8	1.9	2	2.3
3	8.2	6.1	3.9	3.5	58.3	42.5	31.4	19.8	62.1	44.2	31.9	19.8	60.3	42.4	30.1	19.3	73.6	59.1	46.7	27.1	28.9	30.4	28.9	32.7	1.1	2.2	2.7	3.8	48.5	36.5	27.8	14.6	15.9	14.8	10.5	9.4	2.9	2.7	2.6	1.1
4	7.8	5.1	4.2	2.9	57.8	43.7	30.9	20.2	61.9	43.5	32.5	20.5	61.2	43.1	28.9	20.4	71.9	57.9	45.9	28.1	28.5	28.9	29.4	33.8	1.2	2.4	2.8	3.6	49.3	34.3	25.8	15.7	15.5	13.7	9.7	9.4	2.7	1.9	2.5	1.2
5	7.7	4.9	3.7	2.5	58.4	42.8	31.7	21.1	62	42.8	33.8	20.4	60.7	41.9	30.5	18.3	75.3	57.4	49.1	27.9	29.5	29.4	30.3	32.6	1.5	2.3	2.8	3.5	48.7	35.8	24.6	16.4	16.6	13.8	9.6	8.7	1.9	2.5	2.4	1.1
6	6.9	5.5	4.2	3.5	57.8	43.2	30.7	19.9	62.3	43.9	32.6	20.9	61.2	40.6	29.4	19.7	71.4	58.5	48.4	26.3	30.3	29.7	28.9	31.1	1.4	2.2	2.9	3.6	47.6	37.4	26.4	15.8	16.5	14.7	9.8	8.9	2.9	2.7	2.3	1
7	7.5	6.3	2.9	3.7	58.3	42.9	31.2	20.2	61.6	44.8	33.1	20.3	62.5	42.4	28.9	20.6	75.7	56.3	47.5	26.8	30	28.4	30	31.9	1.2	2.3	3.1	3.5	46.5	35.5	27.8	14.7	16.5	13.8	10.6	9.3	3.1	2.6	2.5	1.2
8	7.1	6.2	3.9	2	58.4	43	31.4	21.1	61.3	43.4	33.5	20.1	61.8	43.4	29.1	20	76.9	59.9	44.2	27.5	28.3	30	28.3	32.4	1.3	2.2	2.5	3.4	48.2	38.3	25.8	15.8	15.4	14.5	9.5	8.8	2.8	1.9	2.4	1.1
9	6.6	6.1	4.2	2.6	57.9	43.5	30.9	19.9	61.9	44.9	32.9	20.6	60.8	41.9	28.1	19.3	74.2	58.4	46.8	27.7	28.7	28.9	28.7	32.7	1.5	2.1	3.1	3.8	47.5	36.4	27.5	15.5	15.8	14.3	10.6	9.5	2.8	2.8	2.3	1.1
10	7.1	5.9	3.7	3.8	58.5	43.4	31	20.5	61.8	44.3	32.7	20.4	60.4	40.4	30	18.9	73.6	57.8	45.8	27.3	29.4	29.5	29.4	31.6	1.2	2	2.6	3.2	48.4	35.6	25.9	16.4	16.6	13.9	9.6	8.9	3.1	1.9	2.1	2.2
